# Supplementary material for: Transdiagnostic markers across the psychosis continuum: a systematic review and meta-analysis of resting state fMRI studies
Source: Front Psychiatry. 2024 Jun 4;15:1378439. doi: 10.3389/fpsyt.2024.1378439 (PMC11184053; doi:10.3389/fpsyt.2024.1378439)
Supplement: Supplementary file 1 [file DataSheet_1.zip]

Archive with 4 entries (4 files):
- Supplementary Figures.DOCX
- Supplementary Table 1.DOCX
- Supplementary Table 2.XLSX
- Supplementary Table 3.XLSX
