# Supplementary material for: Transdiagnostic markers across the psychosis continuum: a systematic review and meta-analysis of resting state fMRI studies
Source: Front Psychiatry. 2024 Jun 4;15:1378439. doi: 10.3389/fpsyt.2024.1378439 (PMC11184053; doi:10.3389/fpsyt.2024.1378439)
Supplement: Supplementary file 1 [file DataSheet_1.zip › Supplementary Table 2.XLSX]

## Sheet: Risk of Bias
Study	Overall Score	Is the case definition adequate?	Representativeness of the cases	Selection of Controls	Definition of Controls	The study controls for age	Study controls for other factors	Cohorts are not comparable on the basis of the design or analysis controlled for confounders	Ascertainment of exposure	Same method of ascertainment for cases and controls	Non-Response rate
Athanassiou2022	5	c	b	a*	a*	a*	a*		c	a*	c
Chai2020	5	c	b	a*	a*	a*	a*		c	a*	c
Chen2022	5	c	b	a*	a*	a*	a*		c	a*	c
Cui2016	3	c	b	c	b	a*	a*		c	a*	c
Gao2022	7	a*	a*	a*	a*	a*	a*		c	a*	c
Guo2017	6	b	a*	a*	a*	a*	a*		c	a*	c
He2012	6	b	a*	a*	a*	a*	a*		c	a*	c
Hu2016	4	a*	b	b	b	a*	a*		c	a*	c
Huang2010	5	b	b	a*	a*	a*	a*		c	a*	c
Lei2015	7	a*	a*	a*	a*	a*	a*		c	a*	c
Lencer2019	4	b	b	b	a*	a*	a*		c	a*	c
Li2016	5	b	b	a*	a*	a*	a*		c	a*	c
Li2017	6	b	a*	a*	a*	a*	a*		c	a*	b
Li2021	6	a*	a*	b	a*	a*	a*		c	a*	c
Liu2016	7	a*	a*	a*	a*	a*	a*		c	a*	c
Lu2014	3	a*	b	a*	b	b	b		c	a*	c
Lui2010	3	b	b	a*	a*	b	b		c	a*	c
Qiu2021	5	b	b	a*	a*	a*	a*		c	a*	c
Ren2013	6	a*	b	a*	a*	a*	a*		c	a*	c
Solis2017	3	b	b	a*	a*	b	b		c	a*	c
Wu2019	4	b	b	a*	b	a*	a*		c	a*	c
Xie2021	3	b	b	b	b	a*	a*		c	a*	c
Xu2014	6	a*	b	a*	a*	a*	a*		c	a*	c
Yu2014	8	a*	a*	a*	a*	a*	a*		c	a*	a*
Yu2021	5	b	b	a*	a*	a*	a*		c	a*	c
Zhang2021	5	b	b	a*	a*	a*	a*		c	a*	c
Zheng2016	6	a*	b	a*	a*	a*	a*		c	a*	c
