# Supplementary material for: Transdiagnostic markers across the psychosis continuum: a systematic review and meta-analysis of resting state fMRI studies
Source: Front Psychiatry. 2024 Jun 4;15:1378439. doi: 10.3389/fpsyt.2024.1378439 (PMC11184053; doi:10.3389/fpsyt.2024.1378439)
Supplement: Supplementary file 1 [file DataSheet_1.zip › Supplementary Table 3.XLSX]

## Sheet: overall-alff
MNI coordinate	SDM-Z	P	Voxels	Description		Covariate: sex
20,6,-8	2.219	0.013234317	325	Right striatum
50,-8,32	-1.982	0.023734927	212	Right postcentral gyrus, BA 4
-4,58,-8	-1.836	0.033170998	57	Left superior frontal gyrus, medial orbital, BA 10
MNI coordinate	SDM-Z	P	Voxels	Description		Covariate: age
24,2,4	2.811	0.002469659	1596	Right striatum
-24,10,2	2.288	0.011076987	323	Left striatum
4,-12,42	-3.059	0.001111865	1596	Right median cingulate / paracingulate gyri, BA 23
-4,60,-6	-2.653	0.003987968	1321	Left superior frontal gyrus, medial orbital, BA 11
50,-4,28	-2.981	0.001438618	932	Right postcentral gyrus, BA 4
MNI coordinate	SDM-Z	P	Voxels	Description		Covariate: duration of illness
48,38,-2	2.524	0.005795419	622	Right inferior frontal gyrus, triangular part, BA 45
24,2,4	2.586	0.004852772	341	Right striatum
10,0,40	-2.680	0.003683686	659	Right median cingulate / paracingulate gyri
56,-16,42	-2.598	0.004681826	471	Right postcentral gyrus, BA 3
-4,62,-4	-2.189	0.014298081	340	Left superior frontal gyrus, medial orbital, BA 11
MNI coordinate	SDM-Z	P	Voxels	Description		Covariates: PANSS
24,2,4	2.317	0.010253489	147	Right striatum
40,8,-12	1.924	0.027199209	59	Right insula, BA 48
-30,-10,6	1.855	0.031771123	21	Left lenticular nucleus, putamen, BA 48
50,-16,42	-3.661	0.000125527	1837	Right precentral gyrus, BA 4
6,-8,42	-2.732	0.003147423	1358	Right median cingulate / paracingulate gyri, BA 23
-2,54,-12	-2.706	0.003400147	663	Left superior frontal gyrus, medial orbital
-18,6,58	-2.170	0.014995217	157	Left superior frontal gyrus, dorsolateral, BA 6

## Sheet: overall-falff
MNI coordinate	SDM-Z	P	Voxels	Description		Covariate: sex
14,2,14	2.456	0.007025719	274	Right anterior thalamic projections
-44,-14,8	2.051	0.020125270	112	Left heschl gyrus
30,16,12	1.869	0.030822635	23	Right superior longitudinal fasciculus III
2,44,-8	-2.035	0.020933568	220	Right superior frontal gyrus, medial orbital, BA 11
MNI coordinate	SDM-Z	P	Voxels	Description		Covariate: age
-38,10,2	2.964	0.001517236	2271	Left insula, BA 48
22,4,6	2.986	0.001412749	310	Right striatum
-44,-46,50	1.913	0.027899504	18	Left inferior parietal (excluding supramarginal and angular) gyri, BA 40
40,10,14	1.887	0.029554248	10	Right frontal aslant tract
-6,46,-8	-2.721	0.003257632	873	Left superior frontal gyrus, medial orbital, BA 10
42,-8,50	-3.038	0.001191258	626	Right precentral gyrus, BA 6
30,-88,-6	-2.822	0.002388239	468	Right inferior occipital gyrus, BA 19
2,8,44	-2.057	0.019851565	196	Right median cingulate / paracingulate gyri, BA 24
-34,-82,-14	-2.238	0.012605727	74	Left fusiform gyrus, BA 19
30,-76,-12	-2.206	0.013679028	45	Right fusiform gyrus, BA 19
MNI coordinate	SDM-Z	P	Voxels	Description		Covariate: duration of illness
-44,6,2	2.991	0.001390934	2451	Left insula, BA 48
24,2,4	2.982	0.001429975	1219	Right striatum
-46,-48,44	2.190	0.014248788	328	Left inferior parietal (excluding supramarginal and angular) gyri, BA 40
14,48,12	2.128	0.016653895	23	Right median network, cingulum
MNI coordinate	SDM-Z	P	Voxels	Description		Covariates: PANSS
-34,-6,-10	2.809	0.002484620	1642	(undefined), BA 48
38,2,0	2.136	0.016343534	239	(undefined), BA 48
24,4,4	2.709	0.003379047	103	Right striatum
-44,-48,52	2.151	0.015752852	65	Left inferior parietal (excluding supramarginal and angular) gyri, BA 40
30,-78,-12	-3.303	0.000478983	1077	Right fusiform gyrus, BA 19
-28,-88,-12	-2.738	0.003087819	631	Left inferior occipital gyrus, BA 18
-8,-84,12	-2.741	0.003065169	184	Corpus callosum
42,-4,52	-1.779	0.037658930	31	Right middle frontal gyrus, BA 6

## Sheet: scz-alff
MNI coordinate	SDM-Z	P	Voxels	Description		Covariate: sex
2,0,10	3.109	0.000937164	1028	Corpus callosum
-32,-4,0	2.044	0.020481050	148	Left lenticular nucleus, putamen, BA 48
-2,62,-6	-2.275	0.011451781	234	Left superior frontal gyrus, medial orbital, BA 10
6,4,40	-1.975	0.024137139	91	Right median cingulate / paracingulate gyri, BA 24
46,-6,30	-2.186	0.014407277	53	Right superior longitudinal fasciculus III
2,54,22	-1.912	0.027906537	27	Right superior frontal gyrus, medial, BA 10
MNI coordinate	SDM-Z	P	Voxels	Description		Covariate: age
24,2,4	2.770	0.002806365	634	Right striatum
44,36,8	2.431	0.007530749	516	Right inferior frontal gyrus, triangular part, BA 45
0,8,44	-2.549	0.005394638	887	Left supplementary motor area, BA 24
0,62,-6	-2.727	0.003198922	595	Left superior frontal gyrus, medial orbital
50,-4,28	-2.391	0.008412361	333	Right postcentral gyrus, BA 4
MNI coordinate	SDM-Z	P	Voxels	Description		Covariate: duration of illness
48,38,-2	2.518	0.005899429	602	Right inferior frontal gyrus, triangular part, BA 45
26,8,6	2.531	0.005694568	396	Right striatum
10,40,26	1.854	0.031890571	16	Right anterior cingulate / paracingulate gyri, BA 32
10,0,40	-2.718	0.003284335	640	Right median cingulate / paracingulate gyri
-2,62,-4	-1.884	0.029775918	166	Left superior frontal gyrus, medial orbital, BA 10
50,-4,28	-2.010	0.022227764	90	Right postcentral gyrus, BA 4
52,-16,40	-1.780	0.037518322	10	Right postcentral gyrus, BA 3
MNI coordinate	SDM-Z	P	Voxels	Description		Covariates: PANSS
24,2,4	2.898	0.001880527	190	Right striatum
40,12,-12	1.957	0.025159419	60	Right insula, BA 48
-30,-10,8	1.973	0.024236977	53	Left lenticular nucleus, putamen, BA 48
46,-16,46	-3.054	0.001130223	1429	Right precentral gyrus, BA 6
4,60,-14	-2.702	0.003442645	594	Right superior frontal gyrus, medial orbital
4,4,40	-2.195	0.014072180	499	Right median cingulate / paracingulate gyri, BA 24
-18,8,56	-2.032	0.021081030	125	Left frontal aslant tract

## Sheet: scz-falff
MNI coordinate	SDM-Z	P	Voxels	Description		No differences found

## Sheet: REGRESSION + BIAS
SCZ ALFF	MNI coordinate	SDM-Z	P	Voxels	Description
	2,-4,10	-3.384	0.000357568	314	Right anterior thalamic projections
	Map	Estimate	Variance	SDM-Z
	β1 (sex)	0.202252	NA	NA
	β2 (age)	-3.828708	NA	NA
	β3 (duration of illness)	0.028848	NA	NA
	β4 (PANSS)	-0.002958	NA	NA
	Hedges' g	-3.791402	1.255490	-3.383711
	uncorrp	0.000358	NA	NA
	uncorrp_neg	0.999642	NA	NA
	τ2	0.005881	NA	NA
	H2	1.092097	NA	NA
	I2	8.433075	NA	NA
	Q2	6.399415	NA	-0.260043
	Pubblication Bias	Bias: -3.64	z: -2.55	df: 11	p: 0.011
OVERALL ALFF	MNI coordinate	SDM-Z	P	Voxels	Description
	2,-4,10	-3.384	0.000357568	314	Right anterior thalamic projections
	Map	Estimate	Variance	SDM-Z
	β1 (sex)	0.202252	NA	NA
	β2 (age)	-3.828708	NA	NA
	β3 (duration of illness)	0.028848	NA	NA
	β4 (PANSS)	-0.002958	NA	NA
	Hedges' g	-3.791402	1.255490	-3.383711
	uncorrp	0.000358	NA	NA
	uncorrp_neg	0.999642	NA	NA
	τ2	0.005881	NA	NA
	H2	1.092097	NA	NA
	I2	8.433075	NA	NA
	Q2	6.399415	NA	-0.260043
	Pubblication Bias	Bias: -0.05	z: -0.06	df: 18	p: 0.954
OVERALL FALFF, 1	MNI coordinate	SDM-Z	P	Voxels	Description
	2,0,70	-2.893	0.001910806	1401	Right supplementary motor area, BA 6
	Map	Estimate	Variance	SDM-Z
	β1 (sex)	-0.208822	NA	NA
	β2 (age)	0.021007	NA	NA
	β3 (duration of illness)	-0.166332	NA	NA
	β4 (PANSS)	0.013879	NA	NA
	Hedges' g	-0.144737	0.002504	-2.892525
	uncorrp	0.001911	NA	NA
	uncorrp_neg	0.998089	NA	NA
	τ2	0.068096	NA	NA
	H2	2.413246	NA	NA
	I2	58.562042	NA	NA
	Q2	6.032996	NA	0.853476
	Pubblication Bias	Bias: 0.02	z: 0.01	df: 7	p: 0.994
OVERALL FALFF, 2	MNI coordinate	SDM-Z	P	Voxels	Description
	4,-54,56	-2.893	0.001910508	938	Right precuneus, BA 5
	Map	Estimate	Variance	SDM-Z
	β1 (sex)	-0.189903	NA	NA
	β2 (age)	0.021181	NA	NA
	β3 (duration of illness)	-0.165708	NA	NA
	β4 (PANSS)	0.014219	NA	NA
	Hedges' g	-0.144239	0.002487	-2.892567
	uncorrp	0.001911	NA	NA
	uncorrp_neg	0.998089	NA	NA
	τ2	0.067853	NA	NA
	H2	2.455032	NA	NA
	I2	59.267338	NA	NA
	Q2	6.061837	NA	0.861151
	Pubblication Bias	Bias: 0.02	z: 0.01	df: 7	p: 0.994
OVERALL FALFF, 3	MNI coordinate	SDM-Z	P	Voxels	Description
	32,-2,58	-2.836	0.002287090	444	Right middle frontal gyrus, BA 6
	Map	Estimate	Variance	SDM-Z
	β1 (sex)	-0.172190	NA	NA
	β2 (age)	0.020768	NA	NA
	β3 (duration of illness)	-0.166200	NA	NA
	β4 (PANSS)	0.013979	NA	NA
	Hedges' g	-0.146793	0.002680	-2.835588
	uncorrp	0.002287	NA	NA
	uncorrp_neg	0.997713	NA	NA
	τ2	0.078903	NA	NA
	H2	2.667937	NA	NA
	I2	62.517853	NA	NA
	Q2	6.419344	NA	0.954387
	Pubblication Bias	Bias: 0.02	z: 0.01	df: 7	p: 0.995
